# Supplementary material for: VDJ-REMIX: REpertoire Module Identification and eXploration
Source: Bioinformatics. 2026 Jul 7;42(Suppl 1):btag326. doi: 10.1093/bioinformatics/btag326 (PMC13340219; doi:10.1093/bioinformatics/btag326)
Supplement: btag326_Supplementary_Data [file btag326_supplementary_data.zip › supp_labels.tex]

% supp_labels.tex
\providecommand{\suppfigref}[1]{Supplementary Figure~#1}

% Map labels -> numbers used in supplement
\newcommand{\refsuppfigsuppone}{1}

% Define \ref-like macro for supplement figs
\newcommand{\suppfig}[1]{%
  \ifcsname ref#1\endcsname
    \suppfigref{\csname ref#1\endcsname}%
  \else
    ??%
  \fi
}

% Store label->number mappings:
\expandafter\gdef\csname reffig:supp1\endcsname{1}
